# Supplementary material for: Ferroptosis-Related Gene Signatures: Prognostic Role in HPV-Positive Oropharyngeal Squamous Cell Carcinoma
Source: Cancers (Basel). 2025 Feb 5;17(3):530. doi: 10.3390/cancers17030530 (PMC11817470; doi:10.3390/cancers17030530)
Supplement: Supplementary file 1 [file cancers-17-00530-s001.zip]

Archive with 7 entries (7 files):
- Supplementary Figure S1.pdf
- TableS1.pdf
- TableS2.xlsx
- TableS3.xlsx
- TableS4.xlsx
- TableS5.pdf
- TableS6.pdf
