# Supplementary material for: Ferroptosis-Related Gene Signatures: Prognostic Role in HPV-Positive Oropharyngeal Squamous Cell Carcinoma
Source: Cancers (Basel). 2025 Feb 5;17(3):530. doi: 10.3390/cancers17030530 (PMC11817470; doi:10.3390/cancers17030530)
Supplement: Supplementary file 1 [file cancers-17-00530-s001.zip › TableS2.xlsx]

## Sheet: Table S2
Table S2 Datasets for Metanalysis-HPC267
Dataset	Platform	Provider	Assay	Technlogy	Repository	No. Tumor samples	HPV	Reference	PMID
GSE39368	GPL9053	Agilent	UNC-custom-4X44K	microarray	GEO	14	HPV in situ hybridization	Walter, 2013	23451093
GSE65858	GPL10558	Illumina	HumanHT-12 V4.0 expression beadchip	microarray	GEO	72	DNA InnoLipa HPV Genotyping	Wichmann, 2015	26095926
Thurlow	GPL570	Affymetrix	HG-U133_Plus_2	microarray	MIAME-VICE	13	p16 IHC	Thurlow, 2010	20592473
E-MTAB-8588	A-MEXP-1173	Illumina	HumanWG-6 v3.0 Expression BeadChip	microarray	Arrayexpress	31	RT-qPCR of the E6 and E7 genes	Novotný, 2020	32224897
GSE3292	GPL570	Affymetrix	HG-U133_Plus_2	microarray	GEO	8	DNA qPCR and Sanger sequencing	Slebos, 2006
GSE111390	GPL6480	Agilent	Agilent-014850 Whole Human Genome Microarray 4x44K	microarray	GEO	18	qPCR (The Linear array genotyping assay, Roche)	Barros-Filho, 2018	30098783
GSE112026	GPL16791	Illumina	Illumina HiSeq 2500 TruSeq stranded total RNA seq	RNAseq	GEO	47	in situ hybridization for high-risk HPV subtypes or p16 immunohistochemistry. In equivocal cases, using primers designed to detect E6 and E7 of HPV-16 PCR was used to confirm the presence of HPV (doi: 10.1002/ijc.30081)	Fertig, 2019	31097695
GSE117973	GPL10558	Illumina	HumanHT-12 V4.0 expression beadchip	microarray	GEO	23	qPCR assay and rt-qPCR (BSGP5+/6+-PCR/MPG and E6*I mRNA; https://doi.org/10.1002/ijc.32481	Metzger, 2021	32691230
GSE142583	GPL6480	Agilent	Agilent-014850 Whole Human Genome Microarray 4x44K	microarray	GEO	13	p16 IHC	Peraldo-Neia, 2021	33211282
GSE165883	GPL18573	Illumina	Illumina NextSeq 500	RNAseq	GEO	10	p16 IHC	Vyas, 2021	34407971
GSE262372	GPL14951	Illumina	HumanHT-12 WG-DASL	microarray	GEO	18	p16 IHC
