# Supplementary material for: Ferroptosis-Related Gene Signatures: Prognostic Role in HPV-Positive Oropharyngeal Squamous Cell Carcinoma
Source: Cancers (Basel). 2025 Feb 5;17(3):530. doi: 10.3390/cancers17030530 (PMC11817470; doi:10.3390/cancers17030530)
Supplement: Supplementary file 1 [file cancers-17-00530-s001.zip › TableS3.xlsx]

## Sheet: Sheet1
Table S3 Cox regression analysis for 13 selected ferroptosis signatures in the Metanalysis-HPV267 dataset
signatures	Signature_num	log2(HR)	95% CI- lower	95% CI- upper	p-value
fan2021_ferroptosis	FER5	0.621	-0.119	1.361	0.0988
han2021_ferroptosis	FER13	0.489	-1.529	2.508	0.635
he2021_ferroptosis_a	FER1	1.129	0.148	2.111	0.0268
he2021_ferroptosis_b	FER11	0.56	0.248	0.872	0.000385
huang2022_ferroptosis	FER8	0.586	0.0172	1.155	0.0435
li2021_ferroptosis_a	FER2	0.0606	-0.496	0.617	0.831
li2021_ferroptosis_b	FER3	1.167	0.326	2.013	0.00655
li2021_ferroptosis_c	FER4	0.0925	0.0132	0.17	0.021
li2021_ferroptosis_d	FER12	1.342	0.358	2.325	0.00732
lu2021_ferroptosis	FER6	15.11	5.963	24.258	0.0012
shan2021_ferroptosis	FER9	-0.215	-0.731	0.302	0.415
xu2021_ferroptosis	FER10	0.455	-0.131	1.041	0.128
zhu2021_ferroptosis	FER7	0.0185	-0.123	0.16	0.797
