# Supplementary material for: Ferroptosis-Related Gene Signatures: Prognostic Role in HPV-Positive Oropharyngeal Squamous Cell Carcinoma
Source: Cancers (Basel). 2025 Feb 5;17(3):530. doi: 10.3390/cancers17030530 (PMC11817470; doi:10.3390/cancers17030530)
Supplement: Supplementary file 1 [file cancers-17-00530-s001.zip › TableS4.xlsx]

## Sheet: Sheet1
Table S4 Cox regression analysis for 13 selected ferroptosis signatures in the BD2-HPV286 dataset
signatures	Signature_num	log2(HR)	95% CI- lower	95% CI- upper	p-value
fan2021_ferroptosis	FER5	0.695	0.0943	1.295	0.0233
han2021_ferroptosis	FER13	0.288	-1.773	2.351	0.784
he2021_ferroptosis_a	FER1	1.506	0.068	2.943	0.401
he2021_ferroptosis_b	FER11	0.122	-0.14	0.384	0.361
huang2022_ferroptosis	FER8	0.344	-0.179	0.868	0.197
li2021_ferroptosis_a	FER2	0.343	-0.151	0.838	0.173
li2021_ferroptosis_b	FER3	1.472	0.447	2.5	0.0049
li2021_ferroptosis_c	FER4	0.181	0.0884	0.274	0.000132
li2021_ferroptosis_d	FER12	1.688	0.556	2.82	0.00348
lu2021_ferroptosis	FER6	11.144	2.12	20.169	0.0155
shan2021_ferroptosis	FER9	0.157	-0.233	0.547	0.439
xu2021_ferroptosis	FER10	0.259	-0.248	0.765	0.317
zhu2021_ferroptosis	FER7	-0.0843	-0.227	0.0583	0.247
